# Supplementary material for: SATB2 Mediates H3K9 Delactylation by Recruiting HDAC3 to Repress LCN2 and Inhibit Lung Tumor Growth and Metastasis
Source: Adv Sci (Weinh). 2026 Feb 25;13(19):e22996. doi: 10.1002/advs.202522996 (PMC13045397; doi:10.1002/advs.202522996)
Supplement: Supplementary file 2 — Supporting File 2: advs74017‐sup‐0002‐SuppTables.xlsx. [file ADVS-13-e22996-s002.xlsx]

## Sheet: Table S1
Oligonucleotides and primers used in this work
Name	Sequence (5’-3’)
siNC sense	UUCUCCGAACGUGUCACGU TT
SiSATB2-1 sense	CAGUCCGCAAUGCCUUAAA TT
SiSATB2-2 sense	GGAUCCUCCAAAGCUUUAU TT
SiLDHA sense	GCCAUCAGUAUCUUAAUGA TT
SiHDAC3-1 sense	CACCCAAUGAGUUCUAUGA TT
SiHDAC3-2 sense	GAGCUUCAAUAUCCCUCUA TT
β-actin F	CATGTACGTTGCTATCCAGGC
β-actin R	CTCCTTAATGTCACGCACGAT
GAPDH F	GGAGCGAGATCCCTCCAAAAT
GAPDH R	GGCTGTTGTCATACTTCTCATGG
SATB2 F	GCAGTTGGACGGCTCTCTT
SATB2 R	CACCTTCCCAGCTTGATTATTCC
LCN2 F	GCTGACTTCGGAACTAAAGGAGAA
LCN2 R	GGGAAGACGATGTGGTTTTCA
LDHA F	ATGGCAACTCTAAAGGATCAGC
LDHA R	CCAACCCCAACAACTGTAATCT
HDAC3 F	CCTGGCATTGACCCATAGCC
HDAC3 R	CTCTTGGTGAAGCCTTGCATA
HK2 (F)	GAGCCACCACTCACCCTACT
HK2 (R)	CCAGGCATTCGGCAATGTG
GPI (F)	CAAGGACCGCTTCAACCACTT
GPI (R)	CCAGGATGGGTGTGTTTGACC
PFKL(F)	GCTGGGCGGCACTATCATT
PFKL(R)	TCAGGTGCGAGTAGGTCCG
ALDOA(F)	ATGCCCTACCAATATCCAGCA
ALDOA(R)	GCTCCCAGTGGACTCATCTG
PGK1(F)	TGGACGTTAAAGGGAAGCGG
PGK1(R)	GCTCATAAGGACTACCGACTTGG
PGAM1(F)	GTGCAGAAGAGAGCGATCCG
PGAM1(R)	CGGTTAGACCCCCATAGTGC
ENO1(F)	AAAGCTGGTGCCGTTGAGAA
ENO1(R)	GGTTGTGGTAAACCTCTGCTC
PKM2(F)	ATGTCGAAGCCCCATAGTGAA
PKM2(R)	TGGGTGGTGAATCAATGTCCA
GLUT1(F)	TGCAGGAGATGAAGGAAG
GLUT1(R)	CAATGGTGGCATACACAG
CHIP qPCR primer MARF	ggaagcggagattgcagtg
CHIP qPCR primer MARR	gcattaggtactgtaacaaatgtgc

## Sheet: Table S2
Antibodies and inhibitors
Name	Company	Catalog NO.	RRID
β-actin	Proteintech	66009-1-Ig	(Proteintech Cat# 66009-1-Ig, RRID:AB_2687938)
Flag	Sigma-Aldrich	F1804	(Sigma-Aldrich Cat# F1804, RRID:AB_262044)
Myc	Proteintech	16286-1-AP	(Proteintech Cat# 16286-1-AP, RRID:AB_11182162)
SATB2	Santa Cruz Biotechnology	SC-81376	(Santa Cruz Biotechnology Cat# sc-81376, RRID:AB_1129287)
LCN2	Abways	CY6730	(Abways Technology Cat# CY6730, RRID:AB_3718006)
LDHA	Zenbio	R380954	(Zen Bio Cat# R380954, RRID:AB_3718007)
HDAC1	Abways	CY5154	(Abways Technology Cat# CY5154, RRID:AB_3718008)
HDAC2	Abways	CY5062	(Abways Technology Cat# CY5062, RRID:AB_3718009)
HDAC3	Biodragon	BD-PT2114	(Biodragon Cat# BD-PT2114, RRID:AB_3718018)
N-cadherin	Abclonal	A0433	(ABclonal Cat# A0433, RRID:AB_2757189)
Vimentin	Abways	CY5134	(Abways Technology Cat# CY5134, RRID:AB_3697086)
Snail	Abmart	TA6032F	(Abmart Cat# TA6032F, RRID:AB_3718020)
Pro-Cas3	Abways	CY5048	(Abways Technology Cat# CY5048, RRID:AB_3718011)
Bcl2	Abways	CY5032	(Abways Technology Cat# CY5032, RRID:AB_3718013)
Bax	Proteintech	50599-2-Ig	(Proteintech Cat# 50599-2-Ig, RRID:AB_2061561)
Histone H3	PTM BIO	PTM-1002RM	(PTM BIO Cat# PTM-1002RM, RRID:AB_3718014)
Pan Kla	PTM BIO	PTM-1401RM	(PTM BIO Cat# PTM-1401RM, RRID:AB_2942013)
H3K9la	PTM BIO	PTM-1419RM	(PTM BIO Cat# PTM-1419RM, RRID:AB_3076695)
H3K18la	Abclonal	A18807	(ABclonal Cat# A18807, RRID:AB_2862442)
H3K27la	PTM BIO	PTM-1428	(PTM BIO Cat# PTM-1428, RRID:AB_3683667)
Pan Kac	Abmart	M30069	(Abmart Cat# M30069, RRID:AB_2936273)
HRP-conjugated Goat Anti-Rabbit IgG(H+L)	Proteintech	SA00001-2	(Proteintech Cat# SA00001-2, RRID:AB_2722564)
HRP-conjugated Goat Anti-Mouse IgG(H+L)	Proteintech	SA00001-1	(Proteintech Cat# SA00001-1, RRID:AB_2722565)
2-NBDG	Beyotime Biotechnology	ST2078
2DG	Beyotime Biotechnology	ST1024
Oxamate	MCE	HY-W013032A
